# Supplementary material for: Puncturing apple fruits increases survival of Grapholita molesta (Lepidoptera: Tortricidae) in laboratory rearing
Source: PLoS One. 2022 Apr 29;17(4):e0267890. doi: 10.1371/journal.pone.0267890 (PMC9053792; doi:10.1371/journal.pone.0267890)
Supplement: S1 File — (XLSX) [file pone.0267890.s001.xlsx]

## Sheet: Punctured apple
Duration
Egg	Larva	Prepupa	Pupa	Immature Stage
3	16	3	10	29
3	15	3	10	28
3	20	4	10	34
3	14	5	9	29
3	15	10	12	34
3	14	4	10	26
3	12	5	12	27
3	12	5	7	28
3	10	3	8	27
3	16	3	6	26
3	16	3	8	28
3	17	4	8	29
3	17	3	12	32
3	17	3	8	29
3	17	3	9	28
3	18	4	8	28
3	16	4	8	28
3	16	3	7	26
3	16	3	8	27
4	16	3.94737	8.94737	28.5789
4	16	1.64903	1.74718	2.36445
4	15.5238	0.378313	0.40083	0.542443
4	2.20497
4	0.481164
4
4
4
4
4
4
3.36667
0.490133
0.0894855

## Sheet: Unpunctured apple
	Duration
	Egg	Larva	Prepupa	Pupa	Immature stage
	3	14	3	12	29
	3	15	2	9	26
	3	16	5	7	28
	3	16	4	7	27
	3	14	3	8	28
	3	17	5	14	35
	3	16	4	9	31
	3	18	4	12	30
	3	14	3	11	25
	3	11	11	12	40
	3	13	4	13	34
	3	17	4.36364	10.3636	30.2727
	3	17	2.37793	2.4606	4.47417
	3	18	0.716973	0.741898	1.34901
	3	15.4286
	3	2.02729
	3	0.541815
	3
	3
	3
	3
	3
	3
	4
	4
	4
	4
	4
	4
	4
	3.23333
	0.430183
	0.0785403

## Sheet: Life table analysis
		/*****************************************************************************************/
		/* */
		/* SAS PROGRAM TO ESTIMATE ASSOCIATED LIFE TABLE PARAMETRES */
		/* */
		/* NAME: LIFETABLE.SAS */
		/* */
		/* INPUT FILE: PODISUS.PRN */
		/* */
		/* DATA: NASCIMENTO et AL.(1998) */
		/* */
		/* PRODUCTS: SAS Language, BASE SAS Procedures, SAS Macro Language, SAS/GRAPH */
		/* */
		/* SYSTEM: ALL */
		/* */
		/* PROCS: SORT, MEANS, GPLOT, PRINT */
		/* */
		/* REFS: MAIA, A. de H. N.; LUIZ, A. J. B.; CAMPANHOLA, C.. Statistical Inference */
		/* on associated lifetable parameters using jackknife technique: computatio */
		/* nal aspects. */
		/* */
		/*****************************************************************************************/
		/*---------------------------------------------------------------------------------------*/
		/* Data input. */
		/*---------------------------------------------------------------------------------------*/
		options ls=70 nodate;
		data ONE;
		input GROUP $ NFEMALE AGE NEGGS SEXRATIO SURV;
		datalines;
		With	1	30.36	0	0.58	0.63
		With	1	31.36	0	0.58	0.63
		With	1	32.36	0	0.58	0.63
		With	1	33.36	29	0.58	0.63
		With	1	34.36	31	0.58	0.63
		With	1	35.36	31	0.58	0.63
		With	1	36.36	26	0.58	0.63
		With	1	37.36	15	0.58	0.63
		With	1	38.36	33	0.58	0.63
		With	1	39.36	22	0.58	0.63
		With	1	40.36	8	0.58	0.63
		With	1	41.36	0	0.58	0.63
		With	1	42.36	5	0.58	0.63
		With	1	43.36	23	0.58	0.63
		With	1	44.36	0	0.58	0.63
		With	1	45.36	1	0.58	0.63
		With	1	46.36	1	0.58	0.63
		With	1	47.36	0	0.58	0.63
		With	1	48.36	0	0.58	0.63
		With	1	49.36	0	0.58	0.63
		With	2	31.36	0	0.58	0.63
		With	2	32.36	0	0.58	0.63
		With	2	33.36	0	0.58	0.63
		With	2	34.36	1	0.58	0.63
		With	2	35.36	2	0.58	0.63
		With	2	36.36	0	0.58	0.63
		With	2	37.36	2	0.58	0.63
		With	2	38.36	2	0.58	0.63
		With	2	39.36	2	0.58	0.63
		With	2	40.36	0	0.58	0.63
		With	2	41.36	86	0.58	0.63
		With	2	42.36	36	0.58	0.63
		With	2	43.36	10	0.58	0.63
		With	2	44.36	38	0.58	0.63
		With	2	45.36	1	0.58	0.63
		With	2	46.36	10	0.58	0.63
		With	2	47.36	10	0.58	0.63
		With	2	48.36	21	0.58	0.63
		With	2	49.36	3	0.58	0.63
		With	2	50.36	0	0.58	0.63
		With	2	51.36	0	0.58	0.63
		With	3	30.36	0	0.58	0.63
		With	3	31.36	0	0.58	0.63
		With	3	32.36	28	0.58	0.63
		With	3	33.36	21	0.58	0.63
		With	3	34.36	12	0.58	0.63
		With	3	35.36	14	0.58	0.63
		With	3	36.36	27	0.58	0.63
		With	3	37.36	37	0.58	0.63
		With	3	38.36	15	0.58	0.63
		With	3	39.36	4	0.58	0.63
		With	3	40.36	14	0.58	0.63
		With	3	41.36	25	0.58	0.63
		With	3	42.36	15	0.58	0.63
		With	3	43.36	7	0.58	0.63
		With	3	44.36	7	0.58	0.63
		With	3	45.36	2	0.58	0.63
		With	3	46.36	5	0.58	0.63
		With	3	47.36	4	0.58	0.63
		With	3	48.36	2	0.58	0.63
		With	3	49.36	0	0.58	0.63
		With	3	50.36	4	0.58	0.63
		With	3	51.36	0	0.58	0.63
		With	3	52.36	0	0.58	0.63
		With	3	53.36	0	0.58	0.63
		With	4	32.36	0	0.58	0.63
		With	4	33.36	0	0.58	0.63
		With	4	34.36	79	0.58	0.63
		With	4	35.36	52	0.58	0.63
		With	4	36.36	27	0.58	0.63
		With	4	37.36	22	0.58	0.63
		With	4	38.36	11	0.58	0.63
		With	4	39.36	12	0.58	0.63
		With	4	40.36	27	0.58	0.63
		With	4	41.36	14	0.58	0.63
		With	4	42.36	5	0.58	0.63
		With	4	43.36	5	0.58	0.63
		With	4	44.36	4	0.58	0.63
		With	4	45.36	4	0.58	0.63
		With	4	46.36	0	0.58	0.63
		With	4	47.36	0	0.58	0.63
		With	4	48.36	0	0.58	0.63
		With	4	49.36	0	0.58	0.63
		Without	1	33.23	0	0.55	0.37
		Without	1	34.23	0	0.55	0.37
		Without	1	35.23	34	0.55	0.37
		Without	1	36.23	24	0.55	0.37
		Without	1	37.23	11	0.55	0.37
		Without	1	38.23	7	0.55	0.37
		Without	1	39.23	20	0.55	0.37
		Without	1	40.23	43	0.55	0.37
		Without	1	41.23	14	0.55	0.37
		Without	1	42.23	7	0.55	0.37
		Without	1	43.23	0	0.55	0.37
		Without	1	44.23	25	0.55	0.37
		Without	1	45.23	8	0.55	0.37
		Without	1	46.23	6	0.55	0.37
		Without	1	47.23	26	0.55	0.37
		Without	1	48.23	3	0.55	0.37
		Without	1	49.23	2	0.55	0.37
		Without	1	50.23	4	0.55	0.37
		Without	1	51.23	0	0.55	0.37
		Without	1	52.23	3	0.55	0.37
		Without	1	53.23	1	0.55	0.37
		Without	1	54.23	3	0.55	0.37
		Without	1	55.23	2	0.55	0.37
		Without	1	56.23	0	0.55	0.37
		Without	1	57.23	0	0.55	0.37
		Without	2	32.23	0	0.55	0.37
		Without	2	33.23	0	0.55	0.37
		Without	2	34.23	0	0.55	0.37
		Without	2	35.23	28	0.55	0.37
		Without	2	36.23	37	0.55	0.37
		Without	2	37.23	30	0.55	0.37
		Without	2	38.23	25	0.55	0.37
		Without	2	39.23	18	0.55	0.37
		Without	2	40.23	22	0.55	0.37
		Without	2	41.23	9	0.55	0.37
		Without	2	42.23	0	0.55	0.37
		Without	2	43.23	5	0.55	0.37
		Without	2	44.23	22	0.55	0.37
		Without	2	45.23	1	0.55	0.37
		Without	2	46.23	0	0.55	0.37
		Without	2	47.23	2	0.55	0.37
		Without	2	48.23	0	0.55	0.37
		Without	2	49.23	0	0.55	0.37
		Without	2	50.23	0	0.55	0.37
		Without	2	51.23	0	0.55	0.37
		Without	3	34.23	0	0.55	0.37
		Without	3	35.23	0	0.55	0.37
		Without	3	36.23	31	0.55	0.37
		Without	3	37.23	83	0.55	0.37
		Without	3	38.23	19	0.55	0.37
		Without	3	39.23	35	0.55	0.37
		Without	3	40.23	16	0.55	0.37
		Without	3	41.23	11	0.55	0.37
		Without	3	42.23	26	0.55	0.37
		Without	3	43.23	19	0.55	0.37
		Without	3	44.23	6	0.55	0.37
		Without	3	45.23	0	0.55	0.37
		Without	3	46.23	0	0.55	0.37
		Without	3	47.23	6	0.55	0.37
		Without	3	48.23	8	0.55	0.37
		Without	3	49.23	1	0.55	0.37
		Without	3	50.23	0	0.55	0.37
		Without	3	51.23	0	0.55	0.37
		Without	3	52.23	0	0.55	0.37
		Without	3	53.23	0	0.55	0.37
		;
		/*---------------------------------------------------------------------------------------*/
		/* Computation of the total number of eggs laid per female in each group (NINDGR). */
		/*---------------------------------------------------------------------------------------*/
		proc sort data=ONE;
		by GROUP NFEMALE AGE;
		proc means data=ONE sum noprint;
		bY GROUP NFEMALE;
		var NEGGS;
		output out=FERT sum=TOTEGGS;
		proc print data=FERT noobs;
		title 'Total number of eggs laid per female in each group';
		by GROUP;
		var NFEMALE TOTEGGS;
		run;
		/*---------------------------------------------------------------------------------------*/
		/* Computation of the number of individuals (females) in each group (NINDGR). */
		/*---------------------------------------------------------------------------------------*/
		proc sort data=ONE nodupkey out=TWO;
		by GROUP NFEMALE;
		proc means noprint data=TWO;
		var NEGGS;
		by GROUP;
		output out=THREE n=NINDGR;
		proc means noprint data=THREE;
		var NINDGR;
		output out=FOUR max=MAXNGR;
		data _null_;
		set FOUR;
		call symput('N',MAXNGR);
		data T;
		set THREE;
		do INDNUM=1 to &N;
		if INDNUM>NINDGR then delete;
		drop _type_ _freq_;
		output;
		end;
		data T;
		merge T TWO;
		by GROUP;
		data ONESEQ;
		merge ONE T;
		by GROUP NFEMALE;
		proc sort data=ONESEQ;
		by INDNUM;
		/*-------------------------------------------------------------------------------------------------------------------------------------*/
		/* Creation of a data set (SIX) with N+1 subsets (V), being the first (V=0) with all females and */
		/* the N others with all minus one female. Different female is dropped out in each step. This */
		/* data set will be used for jackknife estimation. */
		/*-------------------------------------------------------------------------------------------------------------------------------------*/
		data SIX;
		set ONESEQ;
		V=0;
		%macro ALI;
		%do I=1 %to &N;
		%let G=&I;
		data FIVE;
		set ONESEQ;
		V=&G;
		if INDNUM=V then delete;
		data SIX;
		merge SIX FIVE;
		by V;
		%end;
		%mend ALI;
		%ALI
		run;
		/*---------------------------------------------------------------------------------------*/
		/* Computation of the number of female eggs (NFEMEGGS) laid by each female in each time */
		/* interval */
		/*---------------------------------------------------------------------------------------*/
		proc sort data=SIX;
		by GROUP V INDNUM AGE;
		data SIX;
		set SIX;
		if V>NINDGR then delete;
		proc sort data=SIX;
		by GROUP V AGE;
		data SIX;
		set SIX;
		NFEMEGGS=NEGGS*SEXRATIO;
		proc means data=SIX noprint;
		id NINDGR SURV;
		by GROUP V AGE;
		var NFEMEGGS;
		output out=SEVEN mean=MX;
		/*---------------------------------------------------------------------------------------*/
		/* Computation of the net reproductive rate (RO) */
		/*---------------------------------------------------------------------------------------*/
		data EIGHT;
		set SEVEN;
		NMATFEM=_freq_;
		if V=0 then LX=SURV*(NMATFEM/NINDGR);
		if V>0 then LX=SURV*(NMATFEM/(NINDGR-1));
		LXMX=LX*MX;
		MXLXX=LXMX*AGE;
		drop _type_ _freq_;
		proc print data=EIGHT noobs;
		title 'Fertility lifetable';
		by GROUP;
		where V=0;
		var AGE SURV LX MX LXMX MXLXX;
		run;
		proc means noprint data=EIGHT;
		id NINDGR;
		by GROUP V;
		var LXMX MXLXX;
		output out=NINE sum=RO NUMT;
		/*---------------------------------------------------------------------------------------*/
		/* Estimation by iterative method of:mean generation time (T),intrinsic rate of increase */
		/* (RM), doubling time (DT) and finite rate of increase (LAMBDA) */
		/*---------------------------------------------------------------------------------------*/
		data TEN;
		set NINE;
		T=NUMT/RO;
		RM=(LOG(RO))/T;
		keep GROUP NINDGR V RM RO;
		data ELEVEN;
		merge EIGHT TEN;
		by GROUP V;
		keep GROUP NINDGR V AGE RM RO LXMX;
		data TWELVE;
		set ELEVEN;
		do U=800 to 1200 by 5;
		R=RM*U/1000;
		Y=LXMX*(exp(-R*AGE));
		keep GROUP NINDGR V AGE Y R RO;
		output;
		end;
		proc print data=ten noobs;
		title 'Rm estimates obtained by using the approximate method';
		where V=0;
		var GROUP RM;
		run;
		proc sort data=TWELVE;
		by GROUP V R;
		proc means noprint data=TWELVE;
		by GROUP V R;
		var Y;
		id RO NINDGR;
		output out=THIRTEEN sum=SUM;
		data FOURTEEN;
		set THIRTEEN;
		DELTA=abs(1-SUM);
		drop _type_ _freq_;
		proc means noprint data=FOURTEEN;
		by GROUP V;
		var DELTA;
		id R RO NINDGR;
		output out=FIFTEEN min=DELTA;
		data FIFTEEN;
		set FIFTEEN;
		RM=R;
		DT=(log(2))/RM;
		T=(log(RO))/RM;
		LAMBDA=exp(RM);
		data SIXTEEN;
		set FIFTEEN; where V=0;
		RO0=RO;
		RM0=RM;
		T0=T;
		DT0=DT;
		LAMBDA0=LAMBDA;
		keep GROUP RO0 RM0 T0 DT0 LAMBDA0;
		data SEVETEEN;
		set FIFTEEN;
		where V>0;
		keep GROUP NINDGR V RO RM T DT LAMBDA;
		data EIGHTEEN;
		merge SIXTEEN SEVETEEN;
		by GROUP;
		/*---------------------------------------------------------------------------------------*/
		/* Computation of the pseudo values for RO (ROPSV), RM (RMPSV), T (TPSV), DT */
		/* (DTPSV) and LAMBDA (LPSV) */
		/*---------------------------------------------------------------------------------------*/
		data NINETEEN;
		set EIGHTEEN;
		ROPSV=(NINDGR*RO0)-((NINDGR-1)*RO);
		RMPSV=(NINDGR*RM0)-((NINDGR-1)*RM);
		TPSV=(NINDGR*T0)-((NINDGR-1)*T);
		DTPSV=(NINDGR*DT0)-((NINDGR-1)*DT);
		LPSV=(NINDGR*LAMBDA0)-((NINDGR-1)*LAMBDA);
		proc print data=NINETEEN noobs;
		title 'Parameter estimates using the whole data set - true calculations';
		by GROUP;
		where V=1;
		var RO0 RM0 T0 DT0 LAMBDA0;
		run;
		/*---------------------------------------------------------------------------------------*/
		/* Computation of the parameters 95% confidence limits using jackknife estimates for the */
		/* variance. The Student's t approximation is used. */
		/*---------------------------------------------------------------------------------------*/
		proc means noprint data=NINETEEN;
		id NINDGR;
		by GROUP;
		where V>0;
		var ROPSV RMPSV TPSV DTPSV LPSV;
		output out=TWENTY mean= RO_MEAN RM_MEAN T_MEAN DT_MEAN L_MEAN
		lclm= RO_LLM RM_LLM T_LLM DT_LLM L_LLM
		uclm= RO_ULM RM_ULM T_ULM DT_ULM L_ULM
		var= RO_VAR RM_VAR T_VAR DT_VAR L_VAR;
		proc print data=TWENTY noobs;
		title 'Jackknife estimates for RO and respective confidence limits';
		var GROUP RO_LLM RO_MEAN RO_ULM;
		proc print data=TWENTY noobs;
		title 'Jackknife estimates for RM and respective confidence limits';
		var GROUP RM_LLM RM_MEAN RM_ULM;
		proc print data=TWENTY noobs;
		title 'Jackknife estimates for T and respective confidence limits';
		var GROUP T_LLM T_MEAN T_ULM;
		proc print data=TWENTY noobs;
		title 'Jackknife estimates for DT and respective confidence limits';
		var GROUP DT_LLM DT_MEAN DT_ULM;
		proc print data=TWENTY noobs;
		title 'Jackknife estimates for LAMBDA and respective confidence limits';
		var GROUP L_LLM L_MEAN L_ULM;
		/*-------------------------------------------------------------------------------------------------------------------------------------*/
		/* Creation of a data set (TFIVE) with all pairwise comparison between groups. This data set will */
		/* be necessary in t test application. */
		/*-------------------------------------------------------------------------------------------------------------------------------------*/
		data _null_;
		set TWENTY nobs=NGR;
		call symput('NGR',NGR);
		data T_ONE;
		set TWENTY;
		GR=_n_;
		GR1=GR;
		GR2=GR;
		GRA=GROUP;
		GRB=GROUP;
		keep GROUP GR GRA GRB GR1 GR2 NINDGR RO_MEAN RM_MEAN T_MEAN DT_MEAN L_MEAN
		RO_VAR RM_VAR T_VAR DT_VAR L_VAR;
		data T_ONEA;
		set T_ONE;
		if GR<&NGR;
		drop GR2 GRB;
		data T_ONEB;
		set T_ONE;
		if GR>1;
		drop GR1 GRA;
		data T_TWO;
		F=&NGR-1;
		do GR1=1 to F;
		Z=GR1+1;
		do GR2=Z to &NGR;
		output;
		end;
		end;
		data T_THREE;
		merge T_TWO T_ONEA;
		by GR1;
		RO_MEAN1=RO_MEAN;
		RM_MEAN1=RM_MEAN;
		T_MEAN1=T_MEAN;
		DT_MEAN1=DT_MEAN;
		L_MEAN1=L_MEAN;
		RO_VAR1=RO_VAR;
		RM_VAR1=RM_VAR;
		T_VAR1=T_VAR;
		DT_VAR1=DT_VAR;
		L_VAR1=L_VAR;
		NINDGR1=NINDGR;
		keep GR1 GR2 GRA NINDGR1 RO_MEAN1 RM_MEAN1 T_MEAN1
		DT_MEAN1 L_MEAN1 RO_VAR1 RM_VAR1 T_VAR1
		DT_VAR1 L_VAR1;
		proc sort data=T_TWO;
		by GR2 GR1;
		proc sort data=T_THREE;
		by GR2;
		data T_FOUR;
		merge T_THREE T_ONEB;
		by GR2;
		RO_MEAN2=RO_MEAN;
		RO_VAR2=RO_VAR;
		RM_MEAN2=RM_MEAN;
		RM_VAR2=RM_VAR;
		T_MEAN2=T_MEAN;
		T_VAR2=T_VAR;
		DT_MEAN2=DT_MEAN;
		DT_VAR2=DT_VAR;
		L_MEAN2=L_MEAN;
		L_VAR2=L_VAR;
		NINDGR2=NINDGR;
		keep GR1 GR2 GRA GRB NINDGR1 NINDGR2 RO_MEAN1 RM_MEAN1 T_MEAN1
		DT_MEAN1 L_MEAN1 RO_VAR1 RM_VAR1 T_VAR1 DT_VAR1 L_VAR1 RO_MEAN2
		RM_MEAN2 T_MEAN2 DT_MEAN2 L_MEAN2 RO_VAR2 RM_VAR2 T_VAR2
		DT_VAR2 L_VAR2;
		proc sort data=T_FOUR;
		by GR1 GR2;
		data T_FOUR;
		set T_FOUR;
		N1=NINDGR1;
		N2=NINDGR2;
		data T_FIVE;
		set T_FOUR;
		PARAM='RO';
		MED1=RO_MEAN1;
		MED2=RO_MEAN2;
		VAR1=RO_VAR1;
		VAR2=RO_VAR2;
		output;
		PARAM='RM';
		MED1=RM_MEAN1;
		MED2=RM_MEAN2;
		VAR1=RM_VAR1;
		VAR2=RM_VAR2;
		output;
		PARAM='T';
		MED1=T_MEAN1;
		MED2=T_MEAN2;
		VAR1=T_VAR1;
		VAR2=T_VAR2;
		output;
		PARAM='DT';
		MED1=DT_MEAN1;
		MED2=DT_MEAN2;
		VAR1=DT_VAR1;
		VAR2=DT_VAR2;
		output;
		PARAM='L';
		MED1=L_MEAN1;
		MED2=L_MEAN2;
		VAR1=L_VAR1;
		VAR2=L_VAR2;
		keep GRA GRB N1 N2 PARAM MED1 VAR1 MED2 VAR2;
		output;
		proc sort data=T_FIVE;
		by PARAM;
		/*---------------------------------------------------------------------------------------*/
		/* The Student's t test for pairwise comparison of groups with different variances. The */
		/* p values are calculated for bilateral (PBI), unilateral at right (PR), and unilateral */
		/* at left (PL) t test. */
		/*---------------------------------------------------------------------------------------*/
		data T_TEST;
		set T_FIVE;
		STD1=sqrt(VAR1/N1);
		STD2=sqrt(VAR2/N2);
		DIF=MED1-MED2;
		T=DIF/(sqrt((VAR1/N1)+(VAR2/N2)));
		NUMDF= ((VAR1/N1)+(VAR2/N2))**2;
		DENDF=((VAR1/N1)**2)/(N1-1)+((VAR2/N2)**2)/(N2-1);
		DF=NUMDF/DENDF;
		PBI=2*(1-probt(abs(T),DF));
		PR=1-probt(T,DF);
		PL=1-probt((-1*T),DF);
		proc print data=T_TEST noobs;
		title2 'Student t-test for pairwise group comparison';
		var PARAM GRA GRB MED1 STD1 MED2 STD2 PBI PR PL;
		run;
		/*---------------------------------------------------------------------------------------*/
		/* Construction of graph showing oviposition pattern over time in each group */
		/*---------------------------------------------------------------------------------------*/
		proc sort data=ONE out=FERT2;
		by GROUP AGE;
		proc means data=FERT2 noprint;
		var AGE;
		output out=FERT3 min=MIN max=MAX;
		data _null_;
		set FERT3;
		MIN=MIN-0.5;
		MAX=MAX+0.5;
		call symput('AGEMIN' ,MIN);
		call symput('AGEMAX' ,MAX);
		data FERT2;
		set FERT2;
		where NEGGS>0;
		label AGE= 'Female age at oviposition (days)';
		label GROUP= 'Group';
		label NEGGS= 'Number of eggs';
		goptions reset=global gunit=pct
		ftext=simplex htext=4;
		title 'Distribution of age at oviposition';
		symbol interpol=stdmjt /* box plot */
		cv=black /* plot symbol color */
		co=black /* box and whisker color */
		width=1 /* line width */
		value=dot /* plot symbol */
		height=1; /* symbol height */
		axis1 offset=(5,5)
		order=&AGEMIN to &AGEMAX by 7
		length=60
		minor=none;
		axis2 label=(angle=90 h=4)
		length=40
		major=(n=5)
		minor=none;
		proc gplot data=FERT2;
		by GROUP;
		plot NEGGS*AGE/haxis=axis1
		vaxis=axis2;
		run;
		/*---------------------------------------------------------------------------------------*/
		/* Construction of box-plots for the number of eggs laid per female in each group */
		/*---------------------------------------------------------------------------------------*/
		data FERT;
		set FERT;
		label TOTEGGS= 'Total eggs laid per female';
		label GROUP= 'Group';
		goptions reset=global gunit=pct
		ftext=simplex htext=4;
		title 'Box and whisker plot of number of eggs laid per female';
		symbol interpol=boxtf05 /* box plot */
		cv=grey /* plot symbol color */
		co=black /* box and whisker color */
		width=1 /* line width */
		value=dot /* plot symbol */
		height=2; /* symbol height */
		axis1 value=('Control' 'Treated')
		offset=(5,5)
		length=25;
		axis2 label=(angle=90)
		major=(n=5)
		minor=none
		length=35;
		proc gplot data=FERT;
		plot TOTEGGS*GROUP/haxis=axis1
		vaxis=axis2;
		/*---------------------------------------------------------------------------------------*/
		/* Construction of box-plots for the pseudo-values of associated life table parameters */
		/*---------------------------------------------------------------------------------------*/
		data NINETEEN;
		set NINETEEN;
		label ROPSV= 'Ro pseudo-values (days)';
		label RMPSV= 'Rm pseudo-values (days)';
		label TPSV= 'T pseudo-values (days)';
		label DTPSV= 'Dt pseudo-values (days)';
		label LPSV= 'Lambda pseudo-values (days)';
		label GROUP= 'Group';
		goptions reset=global gunit=pct
		ftext=simplex htext=4;
		symbol interpol=boxtf05 /* box plot */
		cv=grey /* plot symbol color */
		co=black /* box and whisker color */
		width=1 /* line width */
		value=dot /* plot symbol */
		height=2; /* symbol height */
		axis1 value=('Control' 'Treated')
		offset=(5,5) length=25;
		axis2 label=(angle=90)
		major=(n=5)
		minor=none
		length=35;
		proc gplot data=NINETEEN;
		plot (ROPSV RMPSV TPSV DTPSV LPSV)*GROUP/haxis=axis1
		vaxis=axis2;
		run;
		quit;

## Sheet: Pupal weight
			Punctured	Unpunctured
			13.1	12.6
			10.2	13.2
			12.3	14.5
			12.9	15.5
			10.8	8.1
			22.7	7
			10.7	10.7
			8	13.5
			14.8	14.1
			14.6	10.8
			11.5	10.2
			10.2
			8.4
			11.6
			11.3
			12.8
			11.5
			9.2
			11.1
